# Supplementary material for: Early dynamics of photosynthetic Lhcf2 and Lhcf15 transcription and mRNA stabilities in response to herbivory-related decadienal in Phaeodactylum tricornutum
Source: Sci Rep. 2020 Feb 6;10:2029. doi: 10.1038/s41598-020-58885-9 (PMC7005025; doi:10.1038/s41598-020-58885-9)
Supplement: Supplementary file 2 — Supporting Information 1. [file 41598_2020_58885_MOESM2_ESM.xlsx]

## Sheet: Sheet1
Supplementary dataset Table S1
					Early dynamics of photosynthetic Lhcf2 and Lhcf15 transcription and mRNA stabilities in response to herbivory-related decadienal in Phaeodactylum tricornutum
S. Islam, T. Sabharwal, S. Wu, TJ Bullock and M. C. Mehdy
Supplementary dataset Table S1: Accession, Gene ID and Log2 Fold Change values for Figure 1 b
				log2FoldChange
Gene Name	Accession	NCBI Gene ID	JGI Gene ID Phatr2	3 h	6 h
LHCF1	XP_002177871	7197088	18049	-0.19146	-0.0268138
LHCF2	XP_002177870	7197087	25172	-1.79611	-0.458288
LHCF3	XP_002177869	7197086	50705	-2.04721	-1.24118
LHCF4	XP_002177868	7197085	25168	-1.67653	-0.445099
LHCF5	XP_002184620	7198479	30648	-3.11965	-1.30957
LHCF6	XP_002182305	7203256	29266	-1.1154	-0.185708
LHCF7	XP_002184540	7198473	30643	-0.943956	-0.125896
LHCF8	XP_002182937	7203582	22395	-2.38599	-1.1006
LHCF9	XP_002183709	7195396	30031	-1.37595	-0.254821
LHCF10	XP_002182219	7203170	22006	-0.992611	-0.722926
LHCF11	XP_002184619	7198478	51230	-1.90192	-0.670134
LHCF12	XP_002184765	7198611	16302	-1.83974	-0.701489
LHCF13	XP_002183291	7194998	22680	-1.16096	-0.35193
LHCF14	XP_002186206	7204099	25893	-1.15436	-0.137841
LHCF15	XP_002183381	7195163	48882	1.30168	1.97287
LHCF16	XP_002178860	7199648	34536	-0.0865174	0.494406
LHCF17	XP_002184763	7198609	2221	-1.00229	0.0196411
LHCR1	XP_002178624	7198100	11006	-1.29686	-0.217557
LHCR2	XP_002183608	7195300	22956	-1.20802	-0.273564
LHCR3	XP_002178019	7197307	9799	-1.41487	-0.343949
LHCR4	XP_002177385	7196236	17766	-0.771493	-0.108273
LHCR5	XP_002182761	7203780	14986	0.445502	0.0998573
LHCR6	XP_002181976	7202932	14242	0.260509	0.348916
LHCR7	XP_002177668	7197205	18180	-1.07423	0.125395
LHCR8	XP_002176917	7196903	32294	0.534462	0.497213
LHCR9	XP_002186024	7204282	10243	1.3087	1.6235
LHCR10	XP_002184869	7198763	16481	0.905568	1.75178
LHCR11	XP_002184127	7195835	23257	-1.60916	-0.432404
LHCR14	XP_002182329	7203055	14442	-1.15436	-0.137841
LHCX1	XP_002179760	7200476	27278	1.63267	2.14469
LHCX3	XP_002178699	7199712	44733	-0.280625	0.719811
LHCX4	XP_002182760	7203779	38720	0.657353	1.02473
LHC6062	XP_002182909		6062	-1.37252	-0.339377
LHC13877	XP_002181795		13877	-1.63464	-0.4013
LHC17531	XP_002176735		17531	-0.992309	-0.170851
LHC24119	XP_002185437		24119	-1.5578	0.169024
